# Supplementary material for: Fatty acid metabolism constrains Th9 cell differentiation and antitumor immunity via the modulation of retinoic acid receptor signaling
Source: Cell Mol Immunol. 2024 Aug 26;21(11):1266–81. doi: 10.1038/s41423-024-01209-y (PMC11528006; doi:10.1038/s41423-024-01209-y)
Supplement: Supplementary file 9 — Supplementary Table 1 [file 41423_2024_1209_MOESM9_ESM.xlsx]

## Sheet: Sheet1
	IncreasingL ipid									Decrease Lipid
	TOFA_CS_ACC1KO	CS_ACC1KO	TOFA_ACC1KO	ACC1KO	TOFA_CS	CS	TOFA			TOFA_CS_ACC1KO	CS_ACC1KO	TOFA_ACC1KO	ACC1KO	TOFA_CS	CS	TOFA
# of Total Lipid	79	35	172	72	32	122	58		# of Total Lipid	110	16	364	57	19	74	73
# of Lipid-containg TOFA	7	0	7	0	8	0	24		# of Lipid-containg TOFA	0	4	0	7	0	7	0
# of Lipid ommiting TOFA	72	35	165	72	24	122	34		# of Lipid ommiting TOFA	110	12	364	50	19	67	73
	FA(20:4)	FA(24:5)	FA(18:2)	FA(22:5)	FA(24:4)	FA(19:1)	FA(TOFA)			FA(28:0)	Car(16:0)	FA(16:1)	FA[O](16:0)	DG(18:1/22:6)	FA(22:5)	FA(18:1)
	FA[O](20:4)	FA[O](20:3)	FA(22:6)	FA(20:5)	FA[O](18:1)	FA[O](18:0)	CoA(TOFA:1)			FA(28:1)	DG(16:0/22:6)	FA(24:0)	CoA(16:0)	DG(16:1/20:4)	FA(20:5)	FA[O](18:1)
	FA[O](22:5)	CoA(20:4)	FA(20:3)	FA(17:1)	CoA(TOFA)	MG(18:1)	Car(TOFA)			FA(32:1)	TG(TOFA/18:0/18:0)	FA(24:1)	DG(TOFA/16:0)	DG(16:1/22:6)	FA[O](22:6)	FA[O](20:3)
	DG(17:0/20:4)	DG(18:1/20:5)_DG(18:2/20:4)	FA(20:3_ω9)	FA(18:3)	DG(TOFA/16:0)	MG[e](18:1e)	Car(16:0)			Car(6:0)	LPC(22:3)	FA(20:1)	DG(18:0/22:4)	TG(16:1/16:1/22:6)	Car(TOFA)	DG(18:1/18:2)
	TG(TOFA/TOFA/16:0)	PA(16:1/22:6)	FA[O](22:6)	DG(18:1/20:4)_DG(16:0/22:5)	DG(18:0/20:4)	MG[e](17:0e)	MG(TOFA)			DG(16:1/16:1)_DG(14:1/18:1)_	LPC[p](18:0p)	FA(26:0)	TG(TOFA/18:1/18:1)	PE(18:1/18:1)	DG(18:1/22:5)	DG(18:1/20:3)
	LPA(18:1)	PI(16:3/18:1)	TG(TOFA/TOFA/18:1)	DG(18:0/22:6)	TG(TOFA/16:0/16:0)	MG[p](16:0p)	DG(16:0/20:4)			DG(16:0/26:0)	LPE(16:1)	FA(26:1)	TG(TOFA/15:0/16:0)	PE(16:1/18:2)	TG(18:1/20:4/22:6)_TG(16:0/22:5/22:6)	TG(49:1)
	LPC(20:1)	PI(14:2/18:1)	TG(16:0/20:4/22:6)	DG(18:1/22:6)	TG(TOFA/14:0/16:0)	MG[p](18:0p)	DG(18:0/22:5)			DG(18:1/26:0)	PA(TOFA/16:0)	FA(22:1)	TG(TOFA/16:0/19:0)_TG(TOFA/17:0/18:0)	PE(12:0/18:1)_PE(14:0/16:1)	LPC(22:6)	TG(49:0)
	LPC(20:4)	CDPDG(38:4)	TG(18:2/20:4/20:4)_TG(16:1/20:4/22:5)	DG(18:1/22:5)	TG(TOFA/TOFA/14:0)	MPolG2[e](16:0e)	TG(TOFA/18:1/18:1)			DG(16:1/18:2)	PE(16:1/18:1)_PE(16:0/18:2)	FA(24:2)	TG(TOFA/14:0/14:0)	PE[p](16:0p/22:5)_PE[p](18:1p/20:4)	LPC(18:2)	TG(54:5)
	LPC(19:1)	CL(18:1/18:2/18:2/20:4)	LPA(20:4)	DG(16:1/20:4)	TG(TOFA/15:0/16:0)	MPolG2[e](18:1e)	TG(TOFA/18:0/18:0)			DG(18:0/26:0)_DG(16:0/28:0)	PS(TOFA/22:5)	FA(21:1)	LPA(16:0)	PE[p](18:1p/22:6)	LPC(22:5)	TG(16:0/18:1/22:5)_TG(18:1/18:1/20:4)
	LPC(24:5)	CL(18:1/18:1/18:1/19:1)	LPA(18:2)	TG(58:9)	LPA(16:0)	DG(18:0/22:4)	TG(TOFA/16:0/17:1)			DG[e](18:0e/22:5)	PS(TOFA/16:1)	FA[O](18:0)	LPA(14:0)	PE[p](18:1p/22:5)	LPC(20:3)	TG(47:1)
	LPC[e](20:0e)	G2Cer(d18:0/16:0)	LPA(16:1)	TG(16:0/22:5/22:5)_TG(20:3/20:3/20:4)	LPC(17:0)	DG[e](14:0e/14:0)	TG(TOFA/18:0/22:5)			DG[e](18:0e/24:1)_DG[e](16:0e/26:1)	PG(16:0/16:0)	CoA(18:1)	LPC(TOFA)	PE[p](18:1p/20:5)_PE[p](18:2p/20:4)	LPE(TOFA)	TG(54:6)
	LPC[p](16:0p)	ChE(18:2)	LPC(16:0)	TG(18:1/20:4/22:6)_TG(16:0/22:5/22:6)	LPC(20:0)	DG[e](18:0e/24:4)	TG(TOFA/14:0/14:0)			DG[e](18:0e/24:0)_DG[e](16:0e/26:0)	BMP(18:1/22:6)	MG(18:1)	LPE(14:0)	PI(16:1/20:5)	LPE(TOFA:1)	TG(58:7)
	LPE(18:0)	ChE(16:0)	LPC(18:0)	TG(56:9)	LPC[e](15:0e)	TG(16:0/18:1/18:1)	LPA(14:0)			TG(60:1)	GT1a(d18:1/16:0)	MG[e](18:0e)	LPE[p](16:0p)	PI[e](18:1e/22:6)	LPE(22:5)	TG(52:5)
	LPE(17:0)	ChE(16:1)	LPC(18:1)	LPE[p](18:1p)	LPE(22:4)	TG(16:0/18:0/18:1)	LPC(TOFA)			TG(62:2)	GD1(d34:2)	MG[e](16:0e)	LPE[p](18:0p)	PI[e](18:1e/20:5)	LPE(20:5)	TG(58:9)
	LPE(19:1)	ChE(20:4)	LPC(14:0)	LPI(18:3)	LPI(17:0)	TG(14:0/16:0/18:1)_TG(16:0/16:0/16:1)	LPC(22:1)			TG(62:1)	GalNAcGM1b[NeuGc](d18:1/24:0)	MG[e](18:1e)	LPI(16:0)	PI[sn2+2O](18:1/14:1)	LPI(22:5)	TG(16:1/18:1/22:6)_TG(16:0/20:4/20:4)
	LPE[p](19:0p)	ChE(17:1)	LPC(16:1)	LPS(16:1)	LPI(20:2)	TG(18:1/18:1/18:1)	LPC[p](17:0p)			TG(60:0)		MG[e](17:0e)	LPI(20:0)	PG(16:1/18:2)	LPG(22:6)	TG(55:0)
	LPI(TOFA)	ChE(14:0)	LPC(22:6)	PA(18:1/18:2)	PA(18:0/20:4)	TG(16:0/16:0/18:0)	LPE(TOFA)			TG(64:2)		MG[p](16:0p)	LPG(16:0)	CL(16:1/16:1/18:2/20:4)	PA(16:0/22:6)	TG(47:2)
	LPI(16:0)	ChE(20:3)	LPC(15:0)	PA(16:1/18:2)	PC[sn2+O](16:0/20:4)	TG(14:0/16:0/16:0)	LPE(15:0)			TG(66:2)		MG[p](18:0p)	PA(16:0/16:0)	Ac2GQ1(d34:1)	PC(18:1/20:5)	TG(57:0)
	LPI(20:4)	ChE(17:0)	LPC(18:2)	PC(18:1/18:2)	PE(18:0/22:4)	TG(16:0/18:0/18:0)_TG(16:0/16:0/20:0)	LPS(18:0)			TG(68:2)		MPolG2[e](16:0e)	PA(16:0/18:1)	GQ1(d34:1)	PC(16:1/20:3)_PC(18:2/18:2)	TG(52:6)
	LPI(22:5)	ChE(18:3)	LPC(19:0)	PC(18:1/22:6)	PE(18:0/22:3)	TG(49:1)	LPG(16:0)			TG(64:1)		MPolG2[e](18:1e)	PA(14:0/16:0)		PC(18:1/22:5)	LPC(16:1)
	LPI(18:2)	ChE(20:1)	LPC(22:5)	PC(16:1/18:2)	PE(18:0/24:4)	TG(56:3)	PA(16:0/16:0)			TG(66:1)		DG(16:0/18:1)	PA(18:0/18:1)		PC(20:4/22:5)	LPC[e](16:1e)
	LPI(16:1)	ChE(15:0)	LPC(20:3)	PC(16:1/20:3)_PC(18:2/18:2)	PS(TOFA/22:6)	TG(54:4)	PA(TOFA/16:0)			TG(66:3)		DG(16:0/16:0)	PA(16:0/18:0)		PC(22:6/22:6)	LPI(18:1)
	LPI(22:4)	ChE(20:2)	LPC(17:1)	PC(15:0/16:0)	PS(TOFA/16:0)	TG(51:2)	PA(16:0/18:0)			TG(68:1)		DG(18:1/18:1)	PC(16:0/22:6)		PE(18:1/22:5)	LPI(18:2)
	LPS(16:0)	ChE(22:4)	LPC(20:2)	PC(18:1/22:5)	PS[sn2+O](18:0/20:4)	TG(51:1)	PC(TOFA/16:0)			TG(68:3)		DG(16:0/16:1)_DG(14:0/18:1)	PC(18:2/22:1)_PC(18:1/22:2)_		PE(TOFA/20:4)	LPI(16:1)
	LPS(20:3)	ChE(22:0)	LPE(16:0)	PC(15:0/16:1)_PC(14:0/17:1)	GD1(d35:1)	TG(49:0)	PC(18:0/20:3)			TG(63:1)		DG(18:0/18:1)	PC(20:3/22:1)		PE(18:1/20:3)	PA(16:1/18:1)_PA(16:0/18:2)
	LPS(20:4)	ChE(22:3)	LPE(18:1)	PC(16:1/17:1)_PC(15:0/18:2)	GM1b(d35:1)	TG(56:4)	PC(TOFA/14:0)			TG[e](58:1e)		DG(14:0/16:0)	PE[sn2+O](16:0/22:6)		PE(TOFA/16:0)	PA(16:1/16:1)_PA(14:1/18:1)
	LPS(18:2)	ChE(15:1)	LPE(20:4)	PC(20:1/22:6)	GM1b[NeuGc](d18:1/18:0)	TG(56:5)	PC(14:0/15:0)			TG[e](60:1e)		DG(16:0/18:0)	PI(18:0/20:4)		PE(16:0/20:5)	PA(16:1/18:2)
	PA(16:0/20:4)	ChE[O](18:2)	LPE(22:6)	PE(16:1/20:4)	GM1b[NeuGc](d40:1)	TG(47:0)	PC(TOFA:1/16:0)			TG[e](58:0e)		DG(16:1/18:1)	PI(16:0/16:1)_PI(14:1/18:0)_		PE(17:0/22:6)	PC(16:1/18:1)_PC(16:0/18:2)
	PA(18:1/22:6)	ChE[O](18:1)	LPE(TOFA:1)	PE(17:1/18:1)	GM3(d18:1/16:0)	TG(47:1)	PE(TOFA/20:4)			TG[e](56:0e)		DG(14:0/16:1)_DG(14:1/16:0)	PI(18:0/22:4)		PE(14:0/22:6)	PC(16:1/16:1)_PC(14:0/18:2)
	PA(TOFA/14:0)	ChE[O](18:3)	LPE(22:5)	PE(16:1/18:2)	G1Cer(d18:1/16:0)	TG(58:5)	PE(TOFA/22:6)			TG[e](18:0e/16:0/26:0)		DG(18:0/20:3)	PI(18:0/22:1)_PI(16:0/24:1)		PE(17:1/18:1)	PC(17:1/18:1)
	PC(18:0/20:4)	ChE[O](16:0)	LPE(18:2)	PE(18:1/19:1)	G1Cer(d18:1/18:0)	TG(55:3)	PE(16:0/20:5)			TG[e](62:2e)		DG(16:0/17:1)_DG(15:0/18:1)_	PS(18:0/22:4)		PE[p](14:0p/22:6)	PC(15:0/16:1)_PC(14:0/17:1)
	PC(20:4/22:4)_PC(20:2/22:6)	ChE[2O](18:2)	LPE(20:3)	PE[p](18:1p/22:6)	Cer(d18:1/18:0)	TG(58:6)	PE[sn2+O](16:0/22:6)			TG[e](62:1e)		DG(17:0/18:1)_DG(16:0/19:1)_	PS(TOFA/16:0)		PE[p](20:0p/22:6)	PC(16:1/17:1)_PC(15:0/18:2)
	PC(19:0/20:4)	ChE[2O](18:3)	LPE(20:1)	PE[p](18:1p/22:5)		TG(58:4)	PE[p](14:0p/20:4)			TG[e](16:0e/22:6/26:0)		DG(14:0/14:0)	CL(16:0/16:0/18:0/18:1)		PE[p](16:1p/20:4)_PE[p](16:0p/20:5)	PC(14:0/14:1)_PC(12:0/16:1)
	PC[e](22:0e/20:4)	ChE[2O](18:1)	LPE(20:0)	PE[p](18:1p/20:5)_PE[p](18:2p/20:4)		TG(60:5)	PE[p](14:0p/22:6)			TG[e](16:0e/22:5/26:0)		DG(17:1/18:1)_DG(16:1/19:1)	GT1b[2NeuGc](d42:2)		PI(18:1/22:6)	PC(14:1/16:1)_PC(12:0/18:2)
	PC[p](18:0p/20:4)	ChE[3O](18:1)	LPE(14:0)	PE[p](17:0p/20:4)		TG[e](56:5e)	PI(16:0/20:4)			TG[e](62:0e)		DG(16:0/24:1)_DG(14:0/26:1)	GD1(d18:1/16:0)		PI(18:1/22:5)_PI(20:2/20:4)	PC(17:1/22:6)
	PE(18:0/20:4)		LPE(16:1)	PE[p](17:1p/20:4)_PE[p](17:0p/20:5)		TG[e](54:4e)	PI(TOFA/16:0)			TG[e](64:1e)		DG(16:0/17:0)	GD1(d18:1/18:0)		PI(TOFA/20:4)_PI[sn2+O](18:0/22:6)	PC[sn2+O](18:1/18:1)
	PE(TOFA/22:5)		LPE(20:2)	PI(18:1/20:4)_PI(16:0/22:5)		TG[e](18:1e/18:1/18:1)_TG[e](18:1e/16:0/20:2)	PI(18:0/22:5)_PI(20:1/20:4)			TG[e](66:2e)		DG(15:0/16:0)_DG(14:0/17:0)	GD1(d32:1)		PI(18:1/20:5)_PI(18:2/20:4)	PC[sn2+O](18:1/20:2)
	PE(17:0/20:4)		LPE(17:1)	PI(18:1/22:6)		TG[e](52:3e)	PI(16:0/16:0)_PI(14:0/18:0)			LPC[p](18:1p)		DG(18:1/26:1)	GD1[2NeuGc](d18:1/24:1)		PI(18:0/22:6)	PC[e](18:1e/20:4)_PC[e](16:0e/22:5)
	PE(19:0/20:4)		LPE[p](17:0p)	PI(18:1/20:5)_PI(18:2/20:4)		TG[e](56:4e)	PI(TOFA/14:0)			LPE(20:1)		DG(18:1/24:1)_DG(16:1/26:1)_	GalGalNAcGM1b(d34:1)		PI(18:0/22:5)_PI(20:1/20:4)	PC[e](18:1e/22:6)
	PE(TOFA/18:2)		LPI(22:6)	PI(16:1/20:4)_PI(16:0/20:5)		TG[e](58:5e)	PI(14:0/16:0)			PC(18:1/24:0)		DG(18:1/19:1)_DG(17:1/20:1)	GalNAcGM1b(d18:1/16:0)		PI(20:4/20:4)_PI(18:2/22:6)_	PC[e](18:1e/22:5)
	PI(17:0/20:4)		LPI(20:3)	PI(20:4/20:4)_PI(18:2/22:6)_		TG[e](58:4e)	PI(TOFA:1/14:0)			PC(18:1/24:1)		DG(18:1/22:1)_DG(16:1/24:1)_	GalNAcGM1b[NeuGc](d18:1/24:1)		PI(20:4/22:6)	PE(15:0/16:0)
	PI(TOFA/22:5)		LPI(20:5)	PI(16:1/22:6)_PI(18:2/20:5)_		TG[sn3+O](16:0/16:0/16:0)	PS(TOFA/22:5)			PC(18:1/26:0)		DG(15:0/16:1)_DG(14:0/17:1)	GM1b(d18:1/16:0)		PI(16:1/22:6)_PI(18:2/20:5)_	PE[sn2+O](18:1/18:1)
	CDPDG(38:5)		LPI(17:1)	PI(17:1/18:2)_PI(17:2/18:1)		MGMG[e](16:0e)	PS(TOFA/18:1)			PC(18:1/26:1)		DG(18:1/25:1)_DG(17:1/26:1)	GM1b(d18:1/18:0)		PI[sn2+O](18:1/22:6)	PE[p](16:0p/20:4)
	DLCL(18:1/20:4)_DLCL(18:2/20:3)		LPS(TOFA)	PI(17:1/22:6)		MGMG[e](18:0e)	PS(TOFA/16:1)			PC(16:0/26:0)		DG(18:1/26:2)	GM1b(d18:0/16:0)		PS(18:0/22:6)	PI(18:1/18:2)
	DLCL(18:1/22:6)		LPS(22:6)	PI(17:1/22:5)_PI(18:1/21:5)		MGDG[e](16:0e/18:1)	PS(18:2/22:6)_PS(20:4/20:4)			PC(16:0/24:0)		DG[e](16:0e/16:0)_DG[e](18:0e/14:0)	GM1b(d18:1/14:0)		PS(16:0/16:0)	PI(18:1/20:3)
	CL(18:2/18:2/20:4/20:4)		LPS(22:5)	PI(16:1/20:5)		LPA[e](18:0e)	PS(TOFA/20:5)			PC(16:0/28:0)		DG[e](18:1e/16:0)_DG[e](16:0e/18:1)	GM1b(d34:2)		PS(18:1/22:6)	PI(17:1/18:1)_PI(17:0/18:2)_
	CL(18:1/18:2/20:3/20:4)_CL(18:2/18:2/20:3/20:3)_		LPS(18:1)	PI[e](18:1e/22:6)		LPC[e](18:1e)	PS[sn2+O](20:4/20:2)			PC(18:1/28:1)		DG[e](18:0e/16:0)	GM1b[NeuGc](d42:2)		PS(16:1/18:1)_PS(16:0/18:2)	PI(17:1/18:2)_PI(17:2/18:1)
	CL(18:1/18:1/18:1/20:2)		LPG(22:6)	PI[e](18:1e/20:5)		LPC[e](18:0e)	PS[sn2+O](16:0/20:4)			PC(16:0/26:1)		DG[e](16:0e/14:0)_DG[e](14:0e/16:0)	GA1(d18:1/22:0)		PS(17:0/20:3)	PI(16:1/17:1)_PI(15:1/18:1)
	Sph(d18:0)		LPG(18:2)	PI[sn2+2O](18:1/14:1)		LPI(18:1)	PG(18:1/20:4)_PG(16:0/22:5)			PC[sn2+2O](16:0/14:1)		DG[e](18:1e/14:0)	G1Cer(d18:1/16:0)		PS(16:0/18:3)	PI(14:2/18:1)
	GT1b[2NeuGc](d34:1)		PA(16:0/22:6)	PS(16:0/16:0)		LPI[O](20:3)	CL(16:0/16:0/18:0/18:1)			PC[e](16:0e/20:0)		DG[e](16:0e/20:1)_DG[e](18:0e/18:1)_	G1Cer(d18:0/16:0)		PS(TOFA/20:5)	PI[sn2+O](18:0/22:5)
	AcGD1(d34:0)		PC(18:1/20:4)_PC(16:0/22:5)	PS(12:0/18:0)_PS(14:0/16:0)		PA(18:0/18:1)	GD1[NeuGc](d34:1)			PC[e](16:0e/24:1)		DG[e](16:0e/20:0)_DG[e](18:0e/18:0)_	G1Cer(d18:1/18:0)		PS[sn2+O](20:4/20:2)	PI[sn2+O](18:1/18:3)
	GD1[NeuGc](d35:1)		PC(16:0/20:4)	PS(16:0/18:3)		PA[e](16:0e/16:0)	GD1[NeuGc](d34:0)			PE(16:0/18:1)		DG[e](18:1e/18:1)	G1Cer(d18:1/20:0)		BMP(22:6/22:6)	PI[sn2+O](18:1/20:4)
	GalGalNAcGM1b[NeuGc](d18:1/16:0)		PC(16:1/20:4)	PS(12:0/16:0)		PA[e](18:0e/16:0)	GD1[NeuGc](d32:1)			PE(16:0/16:1)_PE(14:0/18:1)		DG[e](16:0e/22:1)	G1Cer(d18:1/23:0)		BMP(22:5/22:6)	PI[sn2+O](18:1/22:5)
	GalNAcGM1b[NeuGc](d36:1)		PC(18:1/20:3)	PS[sn2+O](16:0/18:0)		PA[e](18:1e/16:0)	GD1[2NeuGc](d40:1)			PE(16:1/16:1)		DG[e](18:0e/22:6)	G1Cer(d18:1/24:2)		G3Sph(d18:1)	PI[sn2+O](18:1/20:5)
	GalNAcGM1b[NeuGc](d34:0)		PC(18:1/20:5)	PG(17:0/18:1)		PA[e](16:0e/14:0)	GD1[2NeuGc](d38:1)			PE[sn2+O](16:0/20:4)		DG[e](16:0e/22:0)_DG[e](18:0e/20:0)	G1Cer(d18:1/14:0)		AcGQ1(d34:1)	PI[sn2+O](18:1/16:0)_PI[sn2+O](16:1/18:0)
	GM1b[NeuGc](d35:1)		PC(14:0/20:4)	PG(16:1/20:4)		PC(20:3/22:1)	CerPE(d18:1/24:1)			PE[p](16:0p/18:1)_PE[p](18:1p/16:0)		DG[e](16:0e/24:1)_DG[e](18:0e/22:1)	Cer(d18:1/22:0)		AcGQ1[NeuGc](d34:1)	PS(16:0/16:1)
	GM3[NeuGc](d18:1/16:0)		PC(18:0/22:6)	MLCL(18:1/18:1/18:1)		PC[sn2+O](18:1/18:1)	SM(d18:2/16:0)			PE[p](16:0p/22:6)		DG[e](14:0e/14:0)	Cer(d18:1/23:0)		AcGQ1[2NeuGc](d34:1)	PS(12:0/18:0)_PS(14:0/16:0)
	G2Cer(d42:3)		PC(18:1/20:2)	Ac2GQ1(d34:1)		PC[sn2+O](18:1/20:2)	SM(d18:1/24:2)			PE[p](18:0p/18:1)_PE[p](16:0p/20:1)		DG[e](18:1e/22:5)			AcGQ1[3NeuGc](d34:1)	PS(17:0/18:2)
	Cer(d18:0/16:0)		PC(18:0/22:5)_PC(20:1/20:4)	AcGQ1(d34:1)		PC[e](18:1e/20:4)_PC[e](16:0e/22:5)				PE[p](18:0p/22:5)		DG[e](18:0e/24:4)			GQ1[2NeuGc](d34:1)	PS(14:1/16:0)_PS(12:0/18:1)
	Cer(d18:1/17:0)		PC(16:0/17:0)	AcGT1a(d18:1/16:0)		PC[e](18:0e/20:3)				PE[p](16:0p/20:5)		DG[e](18:0e/26:1)			GQ1[4NeuGc](d34:1)	PS(12:0/16:0)
	Cer(d18:0/18:0)		PC(20:4/22:5)	GalNAcAcGD1(d34:1)		PC[e](18:1e/22:4)				PE[p](16:0p/16:1)		DG[e_3型](16:1e/18:1)_DG[e_3型](18:2e/16:0)			GQ1[NeuGc](d34:1)	PS[sn2+O](16:0/18:0)
	C1P(d18:1/16:0)		PC(17:0/20:4)	GalNAcGD1[NeuGc](d34:1)		PE(15:0/16:0)				PE[p](18:1p/18:1)		DG[e_3型](16:1e/16:0)_DG[e_3型](18:1e/14:0)			AcGT1a(d18:1/16:0)	CDPDG(34:2)
	SM(d18:1/18:0)		PC(15:0/20:4)	GM1b(d36:2)		PE[p](16:0p/22:4)_PE[p](18:1p/20:3)				PE[p](16:0p/20:3)		DG[e_3型](16:1e/14:0)			GT1b(d18:1/16:0)	CL(18:1/18:1/18:1/18:2)
	SM(d18:1/20:0)_SM(d16:1/22:0)		PC(17:1/20:4)	Cer(d18:1/16:0)		PE[p](18:0p/22:4)				PE[p](16:0p/18:2)		TG(16:0/18:1/18:1)			GalNAcAcGD1(d34:1)	CL(16:1/18:1/18:2/20:4)
	SM(d18:1/17:0)		PC(19:1/20:4)	Cer(d35:1)		PI(18:0/22:4)				PE[p](16:0p/16:0)_PE[p](18:0p/14:0)		TG(16:0/16:0/18:1)			GalNAcGD1(d34:1)	CL(18:1/18:1/18:1/18:1)
	SM(d18:2/18:0)		PC(17:0/20:3)	Cer(d18:1/24:3)		PI[sn2+O](18:0/20:3)				PE[p](17:0p/18:1)_PE[p](16:0p/19:1)		TG(16:0/18:0/18:1)			GalNAcGD1[NeuGc](d34:1)	CL(16:1/18:2/18:2/20:4)
	SM(d18:1/21:0)_SM(d17:1/22:0)		PC(22:6/22:6)	SM[O](d34:2)		PI[sn2+O](18:0/20:4)				PE[p](16:0p/17:1)_PE[p](15:0p/18:1)		TG(50:2)			AcGD1(d18:1/16:0)	CL(17:1/18:1/18:1/18:2)
	ChE(18:1)		PC(18:2/19:1)_PC(18:1/19:2)	3-O-AcylSM(d42:2/18:0)_\n3-O-AcylSM(d42:1/18:1)		PI[sn2+O](18:0/18:1)				PE[p][sn2+O](16:0p/5:0)		TG(14:0/16:0/18:1)_TG(16:0/16:0/16:1)			GD1(d17:1/16:0)	CL(17:1/18:1/18:1/18:1)_CL(17:0/18:1/18:1/18:2)_
	ChE(18:0)		PC(22:5/22:5)	3-O-AcylSM(d42:1/18:0)		PI[sn2+O](16:0/20:3)				PI[sn2+2O](18:0/14:1)		TG(18:1/18:1/18:1)			GD1[NeuGc](d32:1)	CL(17:0/18:1/18:1/18:1)
	ChE(20:0)		PC(20:4/22:1)	ChE(20:5)		PI[sn2+O](18:1/18:3)				PS(16:0/18:1)_PS(16:1/18:0)		TG(18:0/18:1/18:1)_TG(16:0/18:1/20:1)			GD2[NeuGc](d34:1)	Sph(d18:1)
	ChE(TOFA)		PC[p](16:0p/20:4)	ChE[O](9:1)		PI[sn2+2O](18:0/20:4)				PS(18:1/24:0)		TG(16:0/16:0/16:0)			GD2[2NeuGc](d34:1)	SM(d18:1/25:1)
	ChE(16:2)		PE(18:1/20:4)_PE(16:0/22:5)	ChE[O](8:1)		PS(18:0/22:4)				PS(16:0/17:1)_PS(16:1/17:0)		TG(16:0/16:0/18:0)			GM1b(d17:1/16:0)	ChE[2O](18:3)
	ChE(24:4)		PE(18:1/22:6)			CL(18:1/18:1/18:2/20:3)_CL(16:0/18:1/20:3/20:3)				PG(18:1/18:1)		TG(16:1/18:1/18:1)_TG(16:0/18:1/18:2)			GM1b(d36:2)	ChE[2O](16:1)
	ChE(16:3)		PE(18:0/22:6)			CL(18:1/18:1/18:1/20:3)				PG(16:0/16:1)_PG(14:0/18:1)		TG(14:0/16:0/16:0)			SM[O](d34:1)
	ChE[O](16:2)		PE(16:0/20:4)			CL(17:0/18:1/18:1/18:1)				PG(16:1/18:1)_PG(16:0/18:2)		TG(48:2)
	ChE[O](22:2)		PE(16:0/22:6)			Sph(d18:1)				PG(14:0/16:0)		TG(54:1)
	ChE[O](21:1)		PE(18:0/22:5)			GD1(d18:1/24:1)				PG(16:1/16:1)_PG(14:1/18:1)		TG(16:0/18:0/18:0)_TG(16:0/16:0/20:0)
	ChE[COOH](9:0)		PE(18:1/22:5)			GD1(d42:3)				PG(14:0/16:1)		TG(46:1)
	スティグマステロール		PE(18:0/20:3)			GD1[NeuGc](d42:2)				PG(14:0/14:0)		TG(56:3)
			PE(18:1/18:2)			GD3(d18:1/16:0)				CL(16:0/16:1/18:1/18:2)_CL(14:0/18:1/18:1/18:2)_		TG(50:3)
			PE(18:1/20:3)			GalNAcGM1b[NeuGc](d18:1/24:1)				CL(16:1/16:1/18:1/18:2)_CL(14:0/18:1/18:2/18:2)		TG(54:4)
			PE(TOFA/16:0)			GM1b(d18:1/24:1)				CL(14:0/16:1/18:1/18:2)_CL(16:1/16:1/16:1/18:1)		TG(51:2)
			PE(18:1/20:5)_PE(18:2/20:4)			GM1b(d18:0/16:0)				CL(16:0/16:1/16:1/18:1)_CL(14:0/16:1/18:1/18:1)		TG(51:1)
			PE(TOFA/18:1)			GM1b(d42:3)				CL(16:1/16:1/16:1/18:2)		TG(56:2)
			PE(16:0/16:0)			GM1b[NeuGc](d42:2)				CL(16:1/16:1/18:2/18:2)_CL(16:1/16:1/16:1/20:3)		TG(53:2)
			PE(16:0/18:0)			GA1(d34:0)				CL(14:0/16:0/16:1/18:2)_CL(16:0/16:1/16:1/16:1)		TG(58:1)
			PE(17:0/22:5)			GA2(d34:0)				CL(17:1/17:1/17:1/18:1)		TG(56:4)
			PE(14:0/22:6)			G2Cer(d18:1/24:1)				CL(17:1/17:1/17:1/18:2)_CL(16:1/17:1/18:1/18:2)_		TG(58:2)
			PE(17:1/22:6)			G2Cer(d18:1/20:0)				GT1b(d42:1)		TG(60:2)
			PE(17:1/20:4)			G2Cer(d18:0/24:0)				GT1b(d40:1)		TG(56:1)
			PE(14:0/20:4)_PE(16:3/18:1)			G2Cer(d44:2)				GD1(d18:1/24:0)		TG(56:5)
			PE(18:0/18:0)			G2Cer(d40:0)				SM(d43:1)		TG(17:1/18:1/18:1)
			PE[p](18:2p/22:6)			G1Cer(d18:1/24:1)				BrsE(26:1)		TG(44:0)
			PE[p](20:0p/20:4)			G1Cer(d18:1/22:0)				BrsE(24:1)		TG(53:1)
			PE[p](16:1p/20:4)_PE[p](16:0p/20:5)			G1Cer(d18:0/16:0)				BrsE(26:2)		TG(52:4)
			PE[p](22:0p/20:4)			G1Cer(d18:0/24:0)				ChE(26:1)		TG(51:0)
			PI(18:1/22:5)_PI(20:2/20:4)			G1Cer(d18:1/20:0)				ChE(26:0)		TG(58:5)
			PI(TOFA/20:4)_PI[sn2+O](18:0/22:6)			G1Cer(d18:1/23:0)				ChE(28:1)		TG(58:0)
			PI(18:0/22:6)			G1Cer(d18:0/22:0)				ChE(21:0)		TG(54:0)
			PI(17:1/20:4)			G1Cer(d18:1/24:2)				ChE[O](21:0)		TG(60:3)
			PI(19:1/20:4)_PI(17:0/22:5)			G1Cer(d18:1/26:1)				CmpE(26:1)		TG(55:2)
			PI(20:4/22:6)			G1Cer(d18:1/14:0)				CmpE(24:1)		TG(56:0)
			PI(20:2/22:6)			Cer(d18:1/20:0)				CmpE(26:0)		TG(55:3)
			PI[sn2+O](18:1/22:6)			Cer(d18:0/24:0)				CmpE(24:0)_ChE(25:0)		TG(58:3)
			PS(18:0/22:6)			Cer(d18:1/22:1)_Cer(d16:1/24:1)				CmpE(28:1)		TG(46:2)
			PS(18:0/22:5)			Cer(d18:0/22:0)				CmpE(22:1)		TG(16:0/18:1/22:6)_TG(16:0/16:0/24:7)
			PS(18:0/20:4)			Cer(d18:1/23:1)				CmpE(22:0)_ChE(23:0)		TG(58:6)
			PS(16:0/22:6)			Cer(d18:0/24:1)				CmpE(20:1)		TG(18:1/18:1/22:6)
			PS(18:0/20:3)			Cer(d44:0)				CmpE(30:1)		TG(18:1/18:1/26:1)
			PS(16:0/22:5)_PS(18:1/20:4)			Cer(d18:0/23:0)				StE(18:1)		TG(44:1)
			PS(16:0/20:4)			SM(d18:1/22:0)						TG(53:0)
			PS(16:0/20:3)_PS(18:1/18:2)			SM(d40:0)						TG(18:0/18:1/22:6)
			PS(18:1/22:6)			ChE(22:1)						TG(48:3)
			PS(17:0/22:6)			ChE(24:0)						TG(55:1)
			PS(17:0/20:4)			ChE(22:2)						TG(58:4)
			PS(16:0/20:5)			ChE(24:3)						TG(54:7)
			PS(17:0/20:3)			ChE[O](20:4)						TG(57:2)
			PS(TOFA/14:0)			ChE[2O](16:1)						TG(57:3)
			BMP(22:6/22:6)			ChE[3O](20:4)						TG(57:1)
			BMP(18:2/22:6)			ChE[COOH](5:0)						TG(59:1)
			BMP(22:5/22:6)			CmpE(18:1)_ChE(19:1)						TG(60:8)
			DLCL(18:2/20:4)			コレステロールヘミコハク酸						TG(59:2)
			DLCL(22:6/22:6)									TG(42:0)
			MLCL(18:1/18:1/20:3)									TG(50:4)
			CL(18:1/18:2/20:4/20:4)_CL(18:2/18:2/20:3/20:4)_									TG(60:6)
			CL(18:1/18:2/18:2/20:5)_CL(18:2/18:2/18:2/20:4)									TG(60:7)
			AcGQ1[NeuGc](d34:1)									TG(60:5)
			AcGQ1[2NeuGc](d34:1)									TG(64:3)
			AcGQ1[3NeuGc](d34:1)									TG(60:4)
			GQ1[2NeuGc](d34:1)									TG(62:4)
			GQ1[3NeuGc](d34:1)									TG(61:2)
			GQ1[4NeuGc](d34:1)									TG(61:3)
			GQ1[NeuGc](d34:1)									TG(59:3)
			AcGT1a[2NeuGc](d34:1)									TG(61:1)
			AcGT1a[NeuGc](d18:1/16:0)									TG(59:0)
			GT1a[2NeuGc](d18:1/16:0)									TG(14:0/14:1/16:1)_TG(12:0/16:1/16:1)
			GT1a[NeuGc](d18:1/16:0)									TG(64:4)
			AcGT1b(d34:1)									TG(63:2)
			GT1b[NeuGc](d34:1)									TG(18:1/20:3/26:1)_TG(16:0/18:1/30:4)
			GalGalNAcGD1[NeuGc](d34:1)									TG[e](50:1e)
			GalGalNAcGD1[2NeuGc](d34:1)									TG[e](52:1e)
			GalNAcAcGD1[NeuGc](d34:1)									TG[e](18:1e/16:0/18:1)_TG[e](16:0e/18:1/18:1)
			GalNAcAcGD1[2NeuGc](d34:1)									TG[e](48:0e)
			GalNAcGD1[2NeuGc](d34:1)									TG[e](50:0e)
			AcGD1(d35:1)									TG[e](48:1e)
			AcGD1[NeuGc](d34:1)									TG[e](50:2e)
			AcGD1[2NeuGc](d34:1)									TG[e](52:0e)
			GD1[NeuGc](d34:2)									TG[e](46:0e)
			GD1[2NeuGc](d18:1/16:0)									TG[e](54:2e)
			GD1[2NeuGc](d34:0)									TG[e](56:5e)
			GD1[2NeuGc](d35:1)									TG[e](54:1e)
			GD1[2NeuGc](d32:1)									TG[e](16:0e/16:0/22:6)
			GD2[NeuGc](d34:1)									TG[e](54:5e)
			GD2[2NeuGc](d34:1)									TG[e](16:0e/18:1/22:6)
			GalNAcGM1b[NeuGc](d18:1/16:0)									TG[e](16:0e/18:1/22:5)
			GM1b[NeuGc](d18:1/16:0)									TG[e](46:1e)
			GM1b[NeuGc](d33:1)									TG[e](54:4e)
			GM1b[NeuGc](d34:2)									TG[e](56:1e)
			GM2[NeuGc](d18:1/16:0)									TG[e](18:1e/18:1/18:1)_TG[e](18:1e/16:0/20:2)
			Cer(d17:1/16:0)_Cer(d18:1/15:0)									TG[e](52:3e)
			Cer(d18:2/16:0)									TG[e](56:4e)
			Cer(d18:2/18:0)_Cer(d18:1/18:1)									TG[e](48:2e)
			Cer(d18:1/21:0)_Cer(d17:1/22:0)_									TG[e](56:2e)
			Cer(d41:3)									TG[e](58:2e)
			CerPE(d18:1/16:0)									TG[e](54:0e)
			SM(d18:1/16:0)									TG[e](44:0e)
			SM(d17:1/16:0)									TG[e](58:5e)
			SM(d18:0/16:0)									TG[e](58:6e)
			SM[O](d34:1)									TG[e](60:2e)
			3-O-AcylSM(d34:1/18:0)									TG[e](16:0e/14:0/22:5)_TG[e](16:0e/16:1/20:4)
			ChE(22:6)									TG[e](16:0e/14:0/22:6)
			ChE(22:5)									TG[e](58:4e)
												TG[e](58:3e)
												TG[e](60:3e)
												TG[e](64:2e)
												TG[sn3+O](16:0/16:0/16:0)
												MGMG[e](16:0e)
												MGMG[e](18:0e)
												MGDG[e](16:0e/18:1)
												LPA[e](18:0e)
												LPA[e](16:0e)
												LPC(24:0)
												LPC[e](16:0e)
												LPC[e](18:1e)
												LPC[e](18:0e)
												LPI(18:0)
												LPI[O](20:3)
												LPI[e](18:0e)
												LPI[e](18:1e)
												LPS(24:0)
												LPS(24:1)
												LPG(18:1)
												LPG(16:1)
												PA(16:0/16:1)_PA(14:0/18:1)
												PA(18:1/18:1)
												PA(14:0/16:1)_PA(14:1/16:0)
												PA[e](16:0e/16:0)
												PA[e](18:0e/16:0)
												PA[e](18:1e/16:0)
												PA[e](16:0e/14:0)
												PA[e](18:1e/14:0)_PA[e](16:0e/16:1)
												PC(16:0/18:1)
												PC(18:1/18:1)
												PC(14:0/16:0)
												PC(16:0/16:1)
												PC(18:0/18:1)
												PC(14:0/16:1)
												PC(14:0/14:0)_PC(12:0/16:0)
												PC(18:1/20:1)
												PC(17:0/18:1)_PC(16:0/19:1)
												PC(18:1/19:1)
												PC(18:1/22:1)
												PC(18:0/19:1)_PC(18:1/19:0)
												PC(12:0/14:0)
												PC(18:1/21:1)_PC(19:1/20:1)
												PC(20:4/24:0)
												PC(18:2/24:1)
												PC(18:2/26:1)
												PC(20:4/26:0)
												PC(20:3/26:1)
												PC(18:1/27:1)
												PC[sn2+O](18:1/18:0)
												PC[sn2+O](18:1/16:0)
												PC[e](16:0e/18:1)_PC[e](18:1e/16:0)
												PC[e](16:0e/16:1)
												PC[e](16:0e/16:0)
												PC[e](16:0e/14:0)_PC[e](14:0e/16:0)
												PC[e](18:0e/18:1)_PC[e](16:0e/20:1)_
												PC[e](18:1e/18:1)
												PC[e](18:0e/16:0)
												PC[e](16:0e/22:6)_PC[p](18:1p/20:4)_
												PC[e](16:0e/20:3)
												PC[e](18:0e/20:3)
												PC[e](18:0e/22:6)
												PC[e](18:0e/20:1)_PC[e](16:0e/22:1)_
												PC[e](18:1e/22:4)
												PC[e](16:0e/24:2)
												PC[e](22:0e/18:1)
												PC[p](16:0p/18:1)
												PC[p](16:0p/16:0)
												PC[p](18:0p/18:1)
												PE(18:0/18:1)
												PE(18:0/21:3)_PE(19:0/20:3)
												PE(18:0/20:1)_PE(18:1/20:0)
												PE[p](16:0p/22:4)_PE[p](18:1p/20:3)
												PE[p](18:0p/22:6)
												PE[p](18:0p/22:4)
												PE[p](18:0p/20:3)
												PE[p](18:0p/20:1)_PE[p](16:0p/22:1)
												PE[p](16:0p/14:0)
												PE[p](18:1p/22:1)
												PE[p][sn2+O](16:0p/20:4)
												MePE(18:1/18:1)
												PI(18:1/18:1)_PI(18:0/18:2)
												PI(18:0/18:1)
												PI(16:1/18:1)_PI(16:0/18:2)
												PI(16:0/18:1)_PI(16:1/18:0)
												PI(18:0/20:3)
												PI(14:1/18:1)_PI(16:1/16:1)
												PI(18:0/20:2)_PI(18:1/20:1)
												PI(18:1/19:1)
												PI(17:0/18:1)_PI(17:1/18:0)
												PI(14:1/16:0)_PI(12:0/18:1)
												PI(18:0/20:1)
												PI[e](18:1e/20:4)_PI[e](16:0e/22:5)
												PI[e](18:0e/20:4)
												PI[e](16:0e/20:4)
												PI[e](18:1e/18:1)
												PI[e](18:0e/18:1)
												PI[e](16:0e/18:1)_PI[e](18:0e/16:1)
												PI[e](18:1e/16:1)
												PI[sn2+O](18:0/20:3)
												PI[sn2+O](18:0/20:4)
												PI[sn2+O](18:1/18:0)_PI[sn2+O](18:0/18:1)
												PI[sn2+O](18:0/18:1)
												PI[sn2+O](18:1/18:1)_PI[sn2+O](18:0/18:2)
												PI[sn2+O](16:0/20:3)
												PI[sn2+O](18:0/22:4)
												PI[sn2+2O](18:0/20:4)
												PI[sn2+2O](18:0/20:3)
												PI[sn2+2O](18:0/20:4)_PI[sn2+2O](18:1/20:3)
												PI[sn2+2O](18:1/20:4)
												PS(18:0/18:1)
												PS[e](16:0e/18:1)
												PS[sn2+O](18:1/18:0)_PS[sn2+O](18:0/18:1)
												PS[sn2+O](16:1/18:0)
												PG(16:0/18:1)
												PG(18:0/18:1)
												PG(16:0/17:1)_PG(15:0/18:1)
												BMP(18:1/18:1)
												BMP(16:1/18:1)
												BMP(16:0/16:1)_BMP(14:0/18:1)
												BMP(16:1/16:1)
												CL(16:1/18:1/18:1/18:2)_CL(16:0/18:1/18:2/18:2)_
												CL(18:1/18:1/18:2/18:2)
												CL(16:1/18:1/18:1/18:1)_CL(16:0/18:1/18:1/18:2)
												CL(16:1/18:1/18:2/18:2)_CL(16:1/16:1/18:1/20:3)
												CL(16:0/16:1/18:1/18:1)
												CL(16:0/18:1/18:1/18:1)
												CL(18:1/18:2/18:2/18:2)_CL(16:1/18:1/18:2/20:3)_
												CL(16:0/16:0/16:1/18:1)
												CL(16:0/18:0/18:1/18:1)
												CL(18:0/18:1/18:1/18:1)
												CL(16:0/16:0/16:1/16:1)_CL(14:0/16:0/16:1/18:1)_
												CL(15:0/18:1/18:1/18:1)_CL(16:0/17:1/18:1/18:1)_
												CL(18:0/18:0/18:1/18:1)
												GT1b(d18:1/24:1)
												GT1b[NeuGc](d42:2)
												AcGD1(d18:1/24:1)
												GD1(d18:1/24:1)
												GD1(d42:1)
												GD1(d18:1/22:0)
												GD1(d18:1/20:0)
												GD1(d42:3)
												GD1[NeuGc](d42:2)
												GalNAcGM1b(d18:1/24:1)
												GalNAcGM1b(d18:1/24:0)
												GalNAcGM1b(d34:0)
												GM1b(d18:1/24:1)
												GM1b(d18:1/24:0)
												GM1b(d18:1/22:0)
												GM1b(d18:1/20:0)
												GM1b(d42:3)
												GM1b[NeuGc](d42:1)
												GA1(d18:1/24:1)
												GA1(d18:1/24:0)
												GA2(d18:1/16:0)
												GA2(d18:1/24:0)
												GA2(d18:1/24:1)
												GA2(d34:0)
												GA2(d32:1)
												GA2(d44:1)
												G2Cer(d18:1/24:1)
												G2Cer(d18:1/24:0)
												G2Cer(d18:0/24:0)
												G2Cer(d44:2)
												G2Cer(d40:0)
												G2Cer(d18:1/26:0)_G2Cer(d20:1/24:0)
												G1Cer(d18:1/24:0)
												G1Cer(d18:1/24:1)
												G1Cer(d18:1/22:0)
												G1Cer(d18:0/24:0)
												G1Cer(d18:0/22:0)
												G1Cer(d18:1/26:1)
												G1Cer(d18:1/26:0)
												G1Cer(d18:1/25:0)
												Cer(d18:1/24:1)
												Cer(d18:1/24:0)
												Cer(d18:0/24:0)
												Cer(d18:1/26:1)_Cer(d20:2/24:0)
												Cer(d18:1/26:0)
												Cer(d18:1/25:0)
												Cer(d18:1/25:1)
												Cer(d18:1/26:2)_Cer(d18:2/26:1)
												dOxCer(m18:0/24:0)
												SM(d18:1/24:1)
												SM(d18:1/24:0)
												SM(d33:0)
												SM(d36:0)
												SM(d38:0)
												BrsE(22:1)
												ChE(24:1)
												ChE(24:2)_DesE(24:1)
												CmpE(18:0)_ChE(19:0)
